# Supplementary material for: Doxycycline Attenuates Cancer Cell Growth by Suppressing NLRP3-Mediated Inflammation
Source: Pharmaceuticals (Basel). 2021 Aug 26;14(9):852. doi: 10.3390/ph14090852 (PMC8466018; doi:10.3390/ph14090852)
Supplement: Supplementary file 1 [file pharmaceuticals-14-00852-s001.zip]

Archive with 1 entries (1 files):
- pharmaceuticals-1338584-supplementary.pdf
